# Supplementary material for: Deep learning for enhanced risk management: a novel approach to analyzing financial reports
Source: PeerJ Comput Sci. 2025 Jan 27;11:e2661. doi: 10.7717/peerj-cs.2661 (PMC11784821; doi:10.7717/peerj-cs.2661)
Supplement: Supplemental Information 1 [file peerj-cs-11-2661-s001.csv]

Company Name	Report Date	Revenue	Net Income	Earnings Per Share (EPS)	Total Assets	Total Liabilities	Operating Income	Cash Flow from Operations	Textual Disclosures
JPMorgan Chase & Co.	2020-01-01 00:00:00.000000000	19352465.82352076	1112869.1208913177	6.77828481538859	9909763.511017732	6053069.572960698	17755881.136473883	3794233.7299072086	Earnings per share surpassed analyst expectations.
Samsung Electronics	2020-01-12 01:41:49.090909090	47585001.01408589	12910003.019643718	1.7572596849554394	55478689.99897406	45225092.42729877	13866312.792258888	5932511.611123193	Operating expenses were reduced by streamlining processes.
Intel Corporation	2020-01-23 03:23:38.181818181	36867703.14875885	6629941.63098837	2.454658426851524	56360336.55296012	25757366.249945	8428662.790871866	3951704.4433965627	Revenue growth was driven by new product launches and market expansion.
Apple Inc.	2020-02-03 05:05:27.272727272	30334265.725654792	10417128.477711704	9.086987696743714	65555840.642329626	41496415.83927934	20531080.472966768	2229699.4082625844	Earnings per share surpassed analyst expectations.
Intel Corporation	2020-02-14 06:47:16.363636363	8644913.38167939	18197546.241558813	6.457861536936309	73978676.70365284	16682430.450499976	17433548.1412931	2852399.486461716	The company entered into several strategic partnerships.
Berkshire Hathaway Inc.	2020-02-25 08:29:05.454545454	8643731.49647393	5361198.468403062	1.0827734645496667	97705947.5489408	44880638.19631382	4902806.54427739	9485185.976638153	Earnings per share surpassed analyst expectations.
Home Depot, Inc.	2020-03-07 10:10:54.545454545	3846096.9962417735	8502466.999194779	1.913243885794289	54048533.088613555	20070882.25797399	22862252.42785222	4523507.5089129545	There was a notable increase in cash flow from operations.
Berkshire Hathaway Inc.	2020-03-18 11:52:43.636363636	43442631.14297182	15233247.201589448	6.971515921972502	35680864.92941837	1531044.9225346197	20740893.830156054	7603262.290437471	Revenue growth was driven by new product launches and market expansion.
Home Depot, Inc.	2020-03-29 13:34:32.727272727	30454635.57541723	4961564.227086638	1.0455542546159682	80542688.50302684	45363716.84454392	23795197.919006176	10316636.78166971	The company invested heavily in research and development.
Johnson & Johnson	2020-04-09 15:16:21.818181818	35695556.31200623	2001108.2416614634	2.4472724627574878	30729063.869897053	5473047.162520545	18417268.20132064	13962699.158272624	The company entered into several strategic partnerships.
Roche Holding AG	2020-04-20 16:58:10.909090908	2008640.22049432	6150153.331818476	5.938604104299275	46702284.96703543	16646368.241930328	15721964.702458957	1266586.7269014292	Earnings per share surpassed analyst expectations.
Amazon.com Inc.	2020-05-01 18:40:00.000000000	48525582.755937725	3643815.1014530864	7.227056779234239	12453356.227515265	47553036.38548944	11037832.870974854	16088502.778726332	Operating expenses were reduced by streamlining processes.
Home Depot, Inc.	2020-05-12 20:21:49.090909090	41789689.39922067	18629104.220680173	6.867651335523405	7408320.6244684635	47579750.19994025	23385483.60049632	12744057.595072702	There was a notable increase in cash flow from operations.
UnitedHealth Group Incorporated	2020-05-23 22:03:38.181818182	11404616.423235532	16258347.401506132	3.018423785145038	96451599.39440288	29098456.51804102	21785533.348009802	2094301.1230030023	The company faced challenges due to supply chain disruptions.
Samsung Electronics	2020-06-03 23:45:27.272727272	9909423.39314793	12851373.251953257	7.409612992127823	84418111.44865955	31960023.396320164	2085248.0825485457	17534783.170082156	Net income increased due to higher sales volumes.
Toyota Motor Corporation	2020-06-15 01:27:16.363636364	9986820.982818257	17493481.508660495	3.135241787471201	71117549.5789013	22973830.576937668	1632807.3879340482	18457011.810370356	The company entered into several strategic partnerships.
Alphabet Inc.	2020-06-26 03:09:05.454545454	15907869.905017348	16171605.499532731	3.9285972834334095	43850529.719355635	15367327.813205162	10035120.80507319	1691020.2171698431	Revenue growth was driven by new product launches and market expansion.
NVIDIA Corporation	2020-07-07 04:50:54.545454544	26713065.149979655	4138116.148277699	7.718422646062217	21462960.406730346	17104562.723125882	20453279.93876399	5899114.138870473	The company entered into several strategic partnerships.
Johnson & Johnson	2020-07-18 06:32:43.636363636	22165305.91346367	17904900.470554568	6.846696091424932	19861519.053753175	33953404.34777488	24694627.103558667	16220924.955964696	There was a notable increase in cash flow from operations.
Roche Holding AG	2020-07-29 08:14:32.727272728	15270227.869704055	11017173.71735519	8.6430106944476	28773075.325636555	37866351.94244632	4610005.386484677	15091063.962481339	There was a notable increase in cash flow from operations.
Johnson & Johnson	2020-08-09 09:56:21.818181816	30980791.841396593	16245083.025699219	6.91851603070309	57176533.14708144	39787373.14256658	15259137.168451244	4098159.877449358	Revenue growth was driven by new product launches and market expansion.
JPMorgan Chase & Co.	2020-08-20 11:38:10.909090908	7835199.17195005	17973780.34850812	6.114777430019244	72886612.65650593	39691288.99693314	10141380.559144516	4582311.805065851	The company faced challenges due to supply chain disruptions.
Microsoft Corporation	2020-08-31 13:20:00.000000000	15315087.77822569	6701067.761951346	1.8430729104528323	67718750.78818446	5469099.049385828	24277945.547550477	7724206.004431949	The company faced challenges due to supply chain disruptions.
Home Depot, Inc.	2020-09-11 15:01:49.090909092	18951730.321390893	2646012.5282896967	4.309442227534902	31593720.209864568	25226594.930426493	21210854.15525701	9948198.211224915	The company achieved a significant milestone in the last quarter.
Samsung Electronics	2020-09-22 16:43:38.181818180	23347429.22663476	4944735.6695678625	3.386821309135529	95712201.66300344	3820379.24081557	21119888.913067307	12555968.044840772	Net income increased due to higher sales volumes.
Nestle SA	2020-10-03 18:25:27.272727272	39473622.108257666	8828601.878211997	3.195906790411752	75100207.08609802	27926915.23386304	12248635.835079286	7693815.971610562	The company entered into several strategic partnerships.
Roche Holding AG	2020-10-14 20:07:16.363636364	10784015.325759627	16451287.935488615	9.75709499277201	57663634.988583066	22634994.567295473	10955668.056103963	9519426.964596383	Operating expenses were reduced by streamlining processes.
Johnson & Johnson	2020-10-25 21:49:05.454545452	26197487.48226697	17284246.373498697	4.537879522000844	63113470.892263465	44497504.95515669	7561769.7263369495	15075683.293608252	Revenue growth was driven by new product launches and market expansion.
Nestle SA	2020-11-05 23:30:54.545454544	30028313.87424008	635566.5453582187	9.02841899659402	44862005.93064004	18194835.615051854	2353011.919622251	1215322.4563666591	Earnings per share surpassed analyst expectations.
Visa Inc.	2020-11-17 01:12:43.636363636	3276070.2232798883	10459572.40026253	6.680247633975366	28534444.002609957	6736283.804952688	21753337.030121278	5422520.414708405	The company entered into several strategic partnerships.
Procter & Gamble Co.	2020-11-28 02:54:32.727272728	30769697.74317048	8639514.56140119	8.153301731874835	38817404.47186985	8006592.420588957	20509624.219121862	14410316.924748773	The company entered into several strategic partnerships.
Alphabet Inc.	2020-12-09 04:36:21.818181816	9355682.060677286	4831102.30417924	5.523733837946729	76995380.49411507	38314020.95415614	24993224.158867136	17956533.334900387	The company invested heavily in research and development.
Mastercard Incorporated	2020-12-20 06:18:10.909090908	4187528.0562786963	2837374.6630068147	6.192134961637232	6367381.419826807	31292685.10249679	24919284.08977373	10477710.121255489	There was a notable increase in cash flow from operations.
Intel Corporation	2020-12-31 08:00:00.000000000	47495391.32541333	7083495.842370745	5.432659244369775	16026900.848157043	5955011.130016722	14330360.93446306	10876212.962673655	The company invested heavily in research and development.
JPMorgan Chase & Co.	2021-01-11 09:41:49.090909088	48315969.620653406	18886739.226294123	2.7571868901824006	9370250.99206651	5121233.499634875	19455697.964332253	2589854.221125633	Net income increased due to higher sales volumes.
Apple Inc.	2021-01-22 11:23:38.181818180	40611470.057706594	6802457.174404727	7.502069037353548	8869236.220302163	35347487.44149688	23674377.51717827	9224541.153057365	There was a notable increase in cash flow from operations.
Visa Inc.	2021-02-02 13:05:27.272727272	15926074.689495163	10616417.12399564	3.526951261967702	86268755.4810457	4565387.311845483	21391537.376257874	10886036.695872951	There was a notable increase in cash flow from operations.
Mastercard Incorporated	2021-02-13 14:47:16.363636364	5785933.58631281	14208869.698455969	1.2188436978830846	71847496.64110225	41271142.90522745	6936354.441836744	5228174.820877229	Operating expenses were reduced by streamlining processes.
Toyota Motor Corporation	2021-02-24 16:29:05.454545456	34527418.29909569	7590777.246396232	6.80925066316451	50046513.7632959	35605869.13066831	11813059.247442244	5750243.003512929	The company entered into several strategic partnerships.
Toyota Motor Corporation	2021-03-07 18:10:54.545454544	22567472.193240464	19449750.613058735	2.5939961146634403	14294245.26184514	4986090.251453089	4099825.9636358796	7857041.180540142	The company invested heavily in research and development.
Procter & Gamble Co.	2021-03-18 19:52:43.636363632	6979873.507394162	19267722.251371168	9.464127259176228	51703508.13609907	5157047.990174403	23897224.654209338	891388.3566656641	Operating expenses were reduced by streamlining processes.
Walmart Inc.	2021-03-29 21:34:32.727272728	25263668.595452238	5409754.768594601	9.585357193023286	49979818.22415374	49345339.346557595	15548191.22682112	6780543.728871977	Operating expenses were reduced by streamlining processes.
Samsung Electronics	2021-04-09 23:16:21.818181816	2685037.5346457013	10196345.864901517	9.233779511984036	21454177.64145144	19339268.992049895	6487427.332083105	4623236.136432621	The company achieved a significant milestone in the last quarter.
Nestle SA	2021-04-21 00:58:10.909090904	45556699.70186032	6367127.041427009	4.331428302298999	46215906.67760744	19161465.206277654	17120816.425740562	6886198.367469336	The company faced challenges due to supply chain disruptions.
JPMorgan Chase & Co.	2021-05-02 02:40:00.000000000	13680219.09840083	6054389.640360618	1.1391095487598069	42857949.76775048	40827178.795617625	15835077.7709895	2835361.5704753986	The company faced challenges due to supply chain disruptions.
Nestle SA	2021-05-13 04:21:49.090909088	33463591.933345117	1219295.4734133896	9.354867063289529	63505759.31496056	47415180.291809075	9595905.232788172	17865281.974427953	The company invested heavily in research and development.
Roche Holding AG	2021-05-24 06:03:38.181818184	16273842.728381136	12386504.512607988	4.8536573348558285	65333896.83242616	49314052.12732068	3725382.2127910964	12075052.844303949	The company entered into several strategic partnerships.
Microsoft Corporation	2021-06-04 07:45:27.272727272	26483333.03771273	10302240.952962799	9.699893371393026	9303880.92834423	37915531.07768814	17117756.69422719	13742495.223317547	Earnings per share surpassed analyst expectations.
Walmart Inc.	2021-06-15 09:27:16.363636360	27788803.687820703	1503835.6493747924	9.672579793803276	40588198.38951477	19436719.69101487	13487384.82169104	15888839.152843097	Net income increased due to higher sales volumes.
Alphabet Inc.	2021-06-26 11:09:05.454545456	10057868.320750825	5933606.052613923	8.677085099206241	64456691.99285246	5091535.118234769	19535641.401655342	10219622.879116617	Revenue growth was driven by new product launches and market expansion.
Visa Inc.	2021-07-07 12:50:54.545454544	48509646.76046337	18211184.776349746	3.6500400286262713	52797944.56510833	39080198.8804444	13483924.026687842	2194945.617704762	Revenue growth was driven by new product launches and market expansion.
UnitedHealth Group Incorporated	2021-07-18 14:32:43.636363632	38981508.344694614	5171456.868005962	4.465879557417328	86366534.91289061	28361808.23705445	21452356.007644963	10973577.565461682	Operating expenses were reduced by streamlining processes.
Walmart Inc.	2021-07-29 16:14:32.727272728	47035448.136645265	3325450.0057788505	8.660230043651712	67575895.00379977	21786878.453101836	14245764.130587652	11943401.801407143	The company achieved a significant milestone in the last quarter.
Amazon.com Inc.	2021-08-09 17:56:21.818181816	44846540.17095479	10044328.825412478	3.852298046406499	20478770.57273582	45411364.869642064	14462511.31684927	15036069.746594435	The company faced challenges due to supply chain disruptions.
Berkshire Hathaway Inc.	2021-08-20 19:38:10.909090904	30297098.961743172	19720183.855156712	2.5254347201748324	11704031.003040835	6448676.633001416	22039686.46380028	8917361.151478749	Operating expenses were reduced by streamlining processes.
Samsung Electronics	2021-08-31 21:20:00.000000000	46171837.51613273	5220077.794474258	6.0112113621251515	66029831.429599985	25138630.110252097	10683588.789097529	2987815.904513493	Net income increased due to higher sales volumes.
Amazon.com Inc.	2021-09-11 23:01:49.090909088	5336132.600544055	13606643.174414631	9.425392967447028	7518574.501454072	1556328.5936035344	4216365.482815377	6033630.163075127	Net income increased due to higher sales volumes.
Apple Inc.	2021-09-23 00:43:38.181818176	10603160.258538114	15351582.498909993	7.264268170074757	60648680.22097901	23964371.45771219	1690784.2315201354	7580104.779773384	The company invested heavily in research and development.
Berkshire Hathaway Inc.	2021-10-04 02:25:27.272727272	3216137.156616365	5133932.107851794	6.1305505308042845	94321872.93537097	3758860.50841003	19123294.136166856	13095386.205966223	The company invested heavily in research and development.
Toyota Motor Corporation	2021-10-15 04:07:16.363636360	16941186.207399953	14700218.797931261	1.8745884439369167	59670046.8982085	6822077.897135524	15887429.232483152	11630176.941043781	Net income increased due to higher sales volumes.
Roche Holding AG	2021-10-26 05:49:05.454545456	20045187.19478462	7671771.088025438	6.535065040292528	41876142.98961958	6758786.092078139	17897914.434381366	7443886.155008002	There was a notable increase in cash flow from operations.
JPMorgan Chase & Co.	2021-11-06 07:30:54.545454544	14296102.5569209	12829963.6965748	9.91048465093837	66112380.752023555	32811304.803687114	6111139.876213858	19737047.351463106	Total liabilities decreased due to debt repayment.
Nestle SA	2021-11-17 09:12:43.636363632	41608137.94844454	12853829.359837446	2.260756137128716	48534024.59669408	37556199.08400574	4272915.414082475	12312608.9774593	The company achieved a significant milestone in the last quarter.
Facebook, Inc.	2021-11-28 10:54:32.727272728	18480913.007985875	10947606.33945779	5.664966871273631	56833594.98501382	29585069.48976082	1349071.9760291663	5125922.438851892	Total liabilities decreased due to debt repayment.
JPMorgan Chase & Co.	2021-12-09 12:36:21.818181816	14765790.974681657	2260650.516060962	8.8963576473516	94439156.83376989	48146454.87525255	9414101.411358327	2484758.2160978727	Earnings per share surpassed analyst expectations.
Berkshire Hathaway Inc.	2021-12-20 14:18:10.909090904	27592108.074754175	16788398.66399014	7.66691755978784	41679750.59107355	19368658.396661498	15158024.484511195	3480753.2140944744	The company invested heavily in research and development.
Roche Holding AG	2021-12-31 16:00:00.000000000	7905287.02376337	6755211.266948849	7.273141668957412	96313103.56327185	14999892.227811176	10413857.082393575	5296175.703497909	The company achieved a significant milestone in the last quarter.
Nestle SA	2022-01-11 17:41:49.090909088	40307652.05694795	4137110.9527971577	7.322356755883983	91008310.98582606	43561357.28128355	11499398.128569497	3633286.7785613355	The company invested heavily in research and development.
Mastercard Incorporated	2022-01-22 19:23:38.181818176	4652981.54030877	1295115.2603178965	4.2354203609777965	23600157.80498316	11956196.087453179	22699808.66784996	4138056.9690004624	Operating expenses were reduced by streamlining processes.
Procter & Gamble Co.	2022-02-02 21:05:27.272727272	49357459.893425345	12022412.392170716	3.64232659838044	11589323.583140718	48197904.432589956	9358131.208559208	6059355.789530018	The company invested heavily in research and development.
Mastercard Incorporated	2022-02-13 22:47:16.363636360	38839993.69553621	13712505.055924507	8.284250399306622	14573910.130855532	1595569.2598010008	13335747.73983546	3880785.1082477192	There was a notable increase in cash flow from operations.
Amazon.com Inc.	2022-02-25 00:29:05.454545456	10737068.395174447	823462.664093195	8.291020552112627	6731073.436897224	48524062.508674316	19807672.305787433	17986925.78021529	The company faced challenges due to supply chain disruptions.
Toyota Motor Corporation	2022-03-08 02:10:54.545454544	1270583.7390565176	10485814.63683598	8.803650867220934	13972081.271813197	3114835.6855782294	10517026.775710484	2064558.0404020231	Revenue growth was driven by new product launches and market expansion.
Berkshire Hathaway Inc.	2022-03-19 03:52:43.636363632	40957609.99428687	4916667.61635979	9.219164973008242	69885643.4745539	44666012.57120548	15930080.805468963	10727972.096619966	The company achieved a significant milestone in the last quarter.
Amazon.com Inc.	2022-03-30 05:34:32.727272728	35636009.848533235	13080869.412984272	5.60208158974844	11762921.603721753	26857354.345228694	21696729.009921882	8502738.1262984	Revenue growth was driven by new product launches and market expansion.
Berkshire Hathaway Inc.	2022-04-10 07:16:21.818181816	36721351.23400838	3900145.3655973333	5.513646652184796	35302684.87790732	49655275.00984572	23788494.96778341	19656383.029717825	Earnings per share surpassed analyst expectations.
Samsung Electronics	2022-04-21 08:58:10.909090912	38792246.98761134	13973285.892998086	8.184656610700976	85263154.54209818	4616031.672034545	4529763.542296911	2684758.5922770207	The company faced challenges due to supply chain disruptions.
Home Depot, Inc.	2022-05-02 10:40:00.000000000	4628187.934970427	8041339.252860479	6.849675376999887	7210833.894903457	28138859.935664717	23238103.003875867	8258184.181391962	The company invested heavily in research and development.
Mastercard Incorporated	2022-05-13 12:21:49.090909088	18564820.69866936	18766234.780366324	7.31770189531933	82374505.8459489	48495824.24533585	12810791.033908917	19404673.448869694	Earnings per share surpassed analyst expectations.
Johnson & Johnson	2022-05-24 14:03:38.181818176	6677583.916731356	3181658.4108468685	8.16213402492491	31776203.603472993	26631794.36433729	7197865.319175	17377388.954932615	Operating expenses were reduced by streamlining processes.
Intel Corporation	2022-06-04 15:45:27.272727264	43292067.86790408	7150793.845480041	9.010048076358096	16225658.624057343	31840533.268627863	12019258.149718272	16432905.383510958	Earnings per share surpassed analyst expectations.
NVIDIA Corporation	2022-06-15 17:27:16.363636368	31541608.21455034	2712733.664191487	4.041956411663822	71190030.70959431	35091685.76024624	24520781.80685145	5529105.127376326	The company invested heavily in research and development.
Toyota Motor Corporation	2022-06-26 19:09:05.454545456	17214003.217779808	18531525.556431975	4.380246573759496	64749570.44408898	23272512.173620887	12822834.25582887	3832307.9541062834	The company entered into several strategic partnerships.
Toyota Motor Corporation	2022-07-07 20:50:54.545454544	4114359.164015158	17608117.39092913	1.845837458567821	88359841.28507003	31750345.924119107	8890038.646900197	13538542.788526405	The company faced challenges due to supply chain disruptions.
JPMorgan Chase & Co.	2022-07-18 22:32:43.636363632	16238133.764067449	5529861.740445535	6.204521268965566	74831749.16136914	29631401.284231912	16201620.503601419	18622831.78798792	The company entered into several strategic partnerships.
Toyota Motor Corporation	2022-07-30 00:14:32.727272720	16933982.779310606	13369688.897666492	1.3234804641706788	81330688.38656062	45156742.51405846	6763494.850676633	11356876.413771631	The company invested heavily in research and development.
Apple Inc.	2022-08-10 01:56:21.818181808	36750702.73856514	16435832.903923709	5.190382163192141	31793284.394274116	3226872.6367314355	2820719.874607934	11646447.444663048	The company invested heavily in research and development.
Mastercard Incorporated	2022-08-21 03:38:10.909090912	32240316.096405443	11326415.826189516	5.883801712368189	21856756.65907367	14767196.290019285	4093113.3258555816	5959592.326375541	The company faced challenges due to supply chain disruptions.
Samsung Electronics	2022-09-01 05:20:00.000000000	44473424.38624	10828186.277942127	3.5788712691545594	76308401.40588154	47570162.71975138	4073100.1349865384	15505112.19724277	Revenue growth was driven by new product launches and market expansion.
Visa Inc.	2022-09-12 07:01:49.090909088	24138531.332935516	5216119.672558808	6.317499345121097	81649300.23039009	44622925.4106549	4645664.644295065	4147353.0968717057	Earnings per share surpassed analyst expectations.
Alphabet Inc.	2022-09-23 08:43:38.181818176	6860118.050976783	2315503.9722150345	1.2745022494514449	99097988.49006397	23327180.886499934	4331852.143585843	6811745.1098827515	Earnings per share surpassed analyst expectations.
Toyota Motor Corporation	2022-10-04 10:25:27.272727264	35948994.573926754	17995707.28008987	1.3361336987429298	44198679.30658551	31386497.2922753	16380993.87527715	8796010.553020127	The company faced challenges due to supply chain disruptions.
Walmart Inc.	2022-10-15 12:07:16.363636368	38278467.38222797	18058152.114684943	8.403405045936925	40341718.1503144	14591677.9660755	5365122.025579476	10398402.384346873	Operating expenses were reduced by streamlining processes.
Roche Holding AG	2022-10-26 13:49:05.454545456	28502582.680905316	12845478.416828725	4.241715772701366	78759231.2704897	10217936.826464305	9296014.799772717	5226989.782094064	There was a notable increase in cash flow from operations.
UnitedHealth Group Incorporated	2022-11-06 15:30:54.545454544	38777391.81777349	7111080.925449663	2.143544613866963	37376336.324036695	23721221.842059124	22522921.837744284	2739318.0824144688	Revenue growth was driven by new product launches and market expansion.
Roche Holding AG	2022-11-17 17:12:43.636363632	25195984.221855145	7309586.704946888	5.700189340493239	93421945.93233865	18314259.17327659	12375079.366308937	12407090.827611836	Revenue growth was driven by new product launches and market expansion.
Walmart Inc.	2022-11-28 18:54:32.727272720	26613908.63971771	14656135.737969669	7.9299419778874976	86549211.42508613	29599149.480692733	17021385.72450465	6128295.788184987	Net income increased due to higher sales volumes.
UnitedHealth Group Incorporated	2022-12-09 20:36:21.818181808	21949509.89956893	17993650.069075253	2.9423892474715885	45754432.600626744	4808997.2112842575	5135676.908839116	11834145.31774094	The company invested heavily in research and development.
Visa Inc.	2022-12-20 22:18:10.909090912	2245537.2104606642	17798185.273169786	6.606014282371002	76332751.44019225	48745345.57564216	5614936.451408098	3510072.947846945	The company entered into several strategic partnerships.
Johnson & Johnson	2023-01-01 00:00:00.000000000	6286679.922671918	15707573.144223666	1.768127184943912	76681573.03804483	49324326.47950054	1980846.7903954927	9882231.986168941	The company entered into several strategic partnerships.
